# Supplementary material for: Isothiourea-catalysed enantioselective pyrrolizine synthesis: synthetic and computational studies
Source: Org Biomol Chem. 2016 Jul 21;14(38):8957–65. doi: 10.1039/c6ob01557c (PMC5314687; doi:10.1039/c6ob01557c)
Supplement: Supplementary file 1 [file OB-014-C6OB01557C-s001.zip]

Archive with 5 entries (4 files):
- geometries B3LYP.xyz
- __MACOSX/
- __MACOSX/._geometries B3LYP.xyz
- geometries M06-2X.xyz
- __MACOSX/._geometries M06-2X.xyz
