# Supplementary material for: Isothiourea-catalysed enantioselective pyrrolizine synthesis: synthetic and computational studies
Source: Org Biomol Chem. 2016 Jul 21;14(38):8957–65. doi: 10.1039/c6ob01557c (PMC5314687; doi:10.1039/c6ob01557c)
Supplement: Supplementary file 1 [file OB-014-C6OB01557C-s001.zip › geometries B3LYP.xyz]

62
(Z)-45
H   5.70560 -0.98093 -0.63739
C   5.32337 -3.02326 -1.43373
C   5.01111 -1.73387 -0.98401
H   6.30283 -3.47355 -1.51263
H   5.30154  5.29129  0.27225
H   3.83866  6.68609  1.71790
C   3.53308  5.68046  1.44273
C   4.35725  4.89515  0.63479
H   4.61023  3.01132 -0.36058
C   3.96922  3.60143  0.28574
C   2.74758  3.07664  0.73581
C   1.92103  3.88305  1.53377
C   2.31109  5.17054  1.89103
H   1.66457  5.77989  2.51656
H   0.97195  3.47304  1.86160
H   3.92092 -4.63020 -2.13038
O   1.06199  1.42395  0.52999
H   4.29579  0.94570 -0.00727
C   3.23931  0.72252 -0.11145
C   2.26597  1.69736  0.37530
C   2.81550 -0.46303 -0.63271
H   1.74489 -0.59397 -0.72537
C   3.61644 -1.57493 -1.03621
C   4.11568 -3.63716 -1.75038
N   3.08723 -2.78036 -1.51453
C   1.67652 -3.14183 -1.85826
C   0.63999 -2.62898 -0.91813
H   0.74886 -2.80700  0.14381
H   1.45087 -2.76366 -2.86098
O  -0.76908 -1.64772 -2.59940
C  -0.39977 -1.88881 -1.42040
S  -2.71552  0.08183 -2.41508
C  -3.72494  1.37404 -1.66723
C  -3.49668  1.48149 -0.28153
C  -4.14446  2.44517  0.48938
N  -2.58444  0.51877  0.14309
C  -2.10385 -0.27426 -0.83464
N  -1.22841 -1.16641 -0.41449
C  -0.97788 -0.97389  1.04317
H  -2.55176  0.07714  2.21586
C  -1.85898  0.28136  1.39610
H  -1.22954  1.14449  1.62773
H   1.69937 -4.23859 -1.92192
H   0.07244 -0.70094  1.16126
C  -1.31254 -2.19557  1.87670
C  -0.53404 -2.48764  3.00296
C  -0.85647 -3.56730  3.82712
C  -1.95859 -4.36934  3.52846
C  -2.73494 -4.08803  2.40175
C  -2.41571 -3.00633  1.58159
H   0.33217 -1.87135  3.23134
H  -0.24139 -3.78532  4.69535
H  -2.20709 -5.21373  4.16473
H  -3.58742 -4.71532  2.15774
H  -3.01266 -2.80451  0.69681
H  -3.96008  2.52299  1.55586
C  -5.03493  3.30610 -0.15553
H  -5.55078  4.06564  0.42341
C  -5.27054  3.20385 -1.53115
H  -5.96850  3.88279 -2.01052
C  -4.61438  2.23704 -2.29928
H  -4.79379  2.16384 -3.36769

62
TS1cis
H  -3.40121 -4.44567  0.83463
C  -5.02655 -3.85477 -0.60690
C  -3.84909 -3.70944  0.18253
H  -5.64960 -4.73602 -0.68217
H   3.45357 -4.41237 -0.69211
H   4.94622 -4.17026  1.28358
C   3.96708 -3.69873  1.27758
C   3.12724 -3.83560  0.16966
H   1.23445 -3.34447 -0.71273
C   1.86719 -3.23562  0.16211
C   1.42148 -2.48353  1.26184
C   2.28097 -2.34660  2.36367
C   3.53671 -2.95120  2.37667
H   4.18116 -2.84269  3.24566
H   1.92740 -1.75917  3.20460
H  -6.00282 -2.36109 -1.97276
O  -0.05587 -0.87637  2.20205
H  -0.76494 -2.95883 -0.30166
C  -0.93972 -2.18308  0.43350
C   0.07899 -1.78755  1.32176
C  -2.25255 -1.61366  0.51318
H  -2.42552 -1.15128  1.48739
C  -3.38861 -2.41879 -0.01129
C  -5.24146 -2.65816 -1.26615
N  -4.24373 -1.79578 -0.88304
C  -3.86683 -0.47584 -1.37322
C  -2.69184 -0.02142 -0.51948
H  -2.95283  0.68491  0.26311
H  -3.57548 -0.53253 -2.42761
O  -1.14053 -0.09556 -2.34844
C  -1.48769  0.30237 -1.23428
S   1.54028  0.34997 -2.32626
C   3.12879  0.81863 -1.64112
C   2.99367  1.38409 -0.35940
C   4.10437  1.80881  0.36828
N   1.65361  1.43874  0.01674
C   0.79905  0.93885 -0.88163
N  -0.47397  1.00008 -0.48790
C  -0.55530  1.62678  0.87299
H   1.18589  2.86420  1.50977
C   0.95441  1.82782  1.25279
H   1.22318  1.13791  2.05543
H  -4.71507  0.21319 -1.28506
H  -0.94521  0.86755  1.55694
C  -1.37431  2.90003  0.88736
C  -2.19082  3.16389  1.99426
C  -2.91702  4.35374  2.07190
C  -2.83978  5.28834  1.03866
C  -2.03296  5.02913 -0.07207
C  -1.30213  3.84380 -0.14652
H  -2.25799  2.43263  2.79571
H  -3.54820  4.54436  2.93483
H  -3.40932  6.21131  1.09434
H  -1.97479  5.74977 -0.88259
H  -0.68631  3.64704 -1.02015
H   3.99233  2.23478  1.35952
C   5.36016  1.65657 -0.21843
H   6.24203  1.97534  0.32773
C   5.50157  1.09648 -1.49493
H   6.49065  0.98774 -1.92777
C   4.38643  0.66958 -2.21895
H   4.49883  0.22867 -3.20437

62
46cis
H  -3.69813 -5.43636 -1.05402
C  -2.87709 -4.72421 -1.06363
C  -2.56834 -4.01611 -2.22732
H  -3.14881 -4.17980 -3.13238
C  -1.06435 -3.59332  0.07923
H  -1.26297 -2.53508 -3.12479
C  -1.51656 -3.10033 -2.23405
H  -0.49678 -3.42553  0.98935
C  -0.73824 -2.87947 -1.08648
C  -2.12046 -4.50518  0.09080
H  -2.35487 -5.04537  1.00498
C   0.38199 -1.86544 -1.17436
O   0.31803 -1.03536 -2.16188
H   1.43274 -2.66912  0.52428
C  -1.13933  0.87784  0.82780
C  -3.32258  1.08592  0.15135
C  -3.49036  0.64670  1.47821
S  -1.91520  0.38143  2.28645
C   1.38148 -1.87676 -0.21359
C   1.16158  0.39659  1.30705
O   0.84065  0.12843  2.45411
C   2.57370 -0.95617 -0.32047
C   2.54499  0.27046  0.70931
H   2.57700 -0.55257 -1.33964
N   0.14943  0.93769  0.46692
C  -4.41909  1.33391 -0.67413
N  -1.97162  1.22020 -0.16079
C  -1.22768  1.40189 -1.42040
H  -1.55224  2.30629 -1.93728
H  -1.32801  0.50156 -2.03895
C   0.25493  1.48271 -0.93014
C   3.62029 -0.01448  1.78837
H   3.16597 -0.39816  2.70779
H   4.19855  0.88143  2.03870
C   5.63781 -1.63242  1.45887
H   6.22525 -1.33528  2.31514
C   5.85166 -2.60325  0.49630
N   4.44994 -1.01709  1.14504
C   3.90110 -1.57938  0.02068
C   4.75257 -2.57545 -0.41480
H   4.60716 -3.20685 -1.27969
H   6.71205 -3.25747  0.44653
H   2.78711  1.20126  0.18424
C   0.86867  2.86659 -0.96825
H   0.79412  0.74290 -1.53643
C   0.61850  3.83169  0.01727
C   1.16946  5.10905 -0.08800
C   1.97295  5.43922 -1.18152
C   2.22796  4.48402 -2.16672
C   1.68258  3.20397 -2.05827
H   0.00378  3.58538  0.87898
H   0.97271  5.84571  0.68552
H   2.40294  6.43326 -1.26099
H   2.85976  4.72984 -3.01507
H   1.89084  2.45749 -2.82031
H  -4.28200  1.66063 -1.69922
C  -5.69063  1.13799 -0.13843
H  -6.56100  1.31955 -0.76049
C  -5.86340  0.70830  1.18477
H  -6.86491  0.56320  1.57622
C  -4.76426  0.45616  2.00723
H  -4.89992  0.11381  3.02810

62
TS2cis
H   2.60408  6.55665 -0.84270
C   1.96150  5.68020 -0.82937
C   2.50569  4.40185 -0.96850
H   3.57937  4.27931 -1.09290
C  -0.24791  4.69928 -0.67076
H   2.07747  2.28077 -1.07409
C   1.67579  3.28115 -0.95377
H  -1.32151  4.83073 -0.58135
C   0.28715  3.40602 -0.79433
C   0.57851  5.82180 -0.68388
H   0.14116  6.81254 -0.58817
C  -0.55111  2.15666 -0.78484
O   0.02510  1.04513 -1.11591
H  -2.35189  3.06306  0.01981
C   1.41787 -0.92350  0.69672
C   3.56431 -1.19011 -0.08650
C   3.79959 -0.53317  1.13620
S   2.26823 -0.13567  1.97497
C  -1.87293  2.18272 -0.38809
C  -0.82836 -0.23322  1.12269
O  -0.41556  0.38520  2.09245
C  -2.64176  0.90956 -0.44206
C  -2.24359 -0.24634  0.65471
H  -2.47743  0.43005 -1.41674
N   0.11730 -1.07882  0.45000
C   4.61550 -1.55012 -0.92943
N   2.20181 -1.40192 -0.28153
C   1.39562 -1.72973 -1.46596
H   1.66943 -2.70596 -1.87011
H   1.52645 -0.94120 -2.21227
C  -0.06291 -1.71130 -0.89669
C  -3.24275 -0.02332  1.81282
H  -2.84241  0.69269  2.53801
H  -3.48749 -0.95381  2.33584
C  -5.71983  0.71141  1.42167
H  -6.14768  0.36003  2.34903
C  -6.28448  1.38299  0.35185
N  -4.39709  0.51002  1.11146
C  -4.10430  1.04894 -0.11622
C  -5.26356  1.60231 -0.62294
H  -5.37198  2.10139 -1.57557
H  -7.32364  1.67328  0.27164
H  -2.46548 -1.20672  0.18101
C  -0.71721 -3.07550 -0.82591
H  -0.64001 -0.99831 -1.48579
C  -0.34045 -4.02790  0.13139
C  -0.92987 -5.29155  0.13965
C  -1.90015 -5.61975 -0.81065
C  -2.28195 -4.67707 -1.76570
C  -1.69469 -3.41042 -1.77096
H   0.40460 -3.77723  0.88175
H  -0.63475 -6.01937  0.88984
H  -2.36022 -6.60338 -0.80130
H  -3.04240 -4.92150 -2.50128
H  -2.00071 -2.67367 -2.50924
H   4.42743 -2.05122 -1.87304
C   5.91210 -1.23998 -0.51994
H   6.74748 -1.50609 -1.15945
C   6.15238 -0.59187  0.69876
H   7.17089 -0.36264  0.99454
C   5.09722 -0.22988  1.53904
H   5.28436  0.28267  2.47724

30
24
C  -0.38716 -1.04090 -0.60999
C   0.53487  1.05823 -0.53275
H  -0.63320 -1.46375  0.37309
H  -0.34930 -1.84876 -1.34544
N  -0.68184  1.38547 -0.74544
N   0.86561 -0.29253 -0.55478
S   1.96458  2.04383 -0.16412
C  -2.73018 -0.00609 -0.32939
C  -3.70166 -0.87667 -0.84020
C  -3.00823  0.70780  0.84149
C  -4.92385 -1.04191 -0.18784
H  -3.50316 -1.42435 -1.75921
C  -4.23304  0.54827  1.49159
H  -2.26571  1.40120  1.22261
C  -5.19235 -0.32911  0.98244
H  -5.66808 -1.71925 -0.59737
H  -4.43977  1.11433  2.39570
H  -6.14553 -0.45092  1.48907
C  -1.38688  0.11041 -1.02239
H  -1.55292  0.05110 -2.10741
C   2.69482 -1.87263  0.07446
C   4.02533 -1.96359  0.49527
C   4.79099 -0.81738  0.71978
C   4.23496  0.45495  0.53419
C   2.91248  0.55139  0.12363
C   2.14009 -0.60668 -0.11455
H   2.10306 -2.76443 -0.10553
H   4.46612 -2.94416  0.64716
H   5.82276 -0.90733  1.04406
H   4.82494  1.34800  0.71619

32
21cis
H   5.89536 -1.56048 -0.59037
C   4.89170 -1.19302 -0.39755
C   4.65571  0.17650 -0.27267
H   5.47684  0.88147 -0.36524
C   2.53680 -1.61934 -0.04389
H   3.18802  1.71579  0.06688
C   3.36769  0.65136 -0.02833
H   1.71286 -2.32387  0.00800
C   2.29163 -0.24270  0.10080
C   3.82525 -2.08867 -0.28420
H   3.99492 -3.15556 -0.39698
C   0.93239  0.25933  0.38638
O   0.81363  1.61420  0.05846
H   0.08974 -1.45999  1.22826
C  -0.07664 -0.43074  0.93433
C  -0.37941  2.28034  0.11081
O  -0.38654  3.47143 -0.07231
C  -1.44944  0.15164  1.15880
C  -1.63171  1.45645  0.32777
H  -1.60174  0.34824  2.22871
C  -2.24947  0.98687 -1.02743
H  -1.47652  0.75104 -1.77032
H  -2.91818  1.74036 -1.45083
C  -3.90359 -1.03609 -1.17524
H  -4.36752 -0.81078 -2.12393
C  -4.09708 -2.08416 -0.29294
N  -2.96097 -0.21034 -0.61530
C  -2.54394 -0.71796  0.59113
C  -3.23439 -1.88826  0.82851
H  -3.14761 -2.52578  1.69717
H  -4.79755 -2.89673 -0.42950
H  -2.35167  2.11453  0.81830

62
TS1trans
C   2.09691  1.39411 -0.48819
C   0.82165  2.00547 -0.46904
C   0.74522 -1.92316 -0.80654
H   2.93138  1.83770  0.04292
C   5.47467 -1.50746 -1.90703
H   5.98228 -2.46093 -1.88293
C   4.84051  0.66280 -2.07281
H   4.83596  1.72603 -2.26636
C   5.91955 -0.24735 -2.26527
H   6.91441 -0.00636 -2.61503
N   4.16568 -1.38332 -1.51463
C   3.76392 -0.07675 -1.61292
C   3.20145 -2.35581 -1.01096
H   2.82132 -2.98327 -1.82405
H   3.69037 -3.00479 -0.27416
O   0.40998 -2.52922 -1.83004
O  -0.21312  1.49010 -0.98785
C   0.65375  3.34276  0.22314
C  -0.50319  4.08479 -0.06614
C   1.56565  3.87123  1.15166
C  -0.73577  5.31940  0.53736
H  -1.20373  3.66262 -0.77921
C   1.32936  5.10167  1.76563
H   2.46082  3.31572  1.41208
C   0.17990  5.83347  1.45880
H  -1.63140  5.88353  0.28915
H   2.04462  5.48971  2.48622
H  -0.00011  6.79388  1.93424
C  -1.68031  0.15500  1.24516
C  -1.54266 -1.22312 -0.60972
H  -2.23614 -0.03773  2.16614
H  -1.55644  1.22447  1.06894
N  -0.35177 -1.37538 -0.03853
N  -2.36916 -0.44160  0.09284
S  -2.20028 -1.81191 -2.09452
C   2.35295  0.22369 -1.26123
C   2.06771 -1.55226 -0.39800
H   2.19431 -1.30642  0.65142
H   1.62916  0.07017 -2.06451
C  -0.05240 -1.45728  2.44818
C   0.77737 -0.97832  3.46912
C  -0.66935 -2.70613  2.59993
C   0.98225 -1.73045  4.62714
H   1.26839 -0.01528  3.35375
C  -0.46009 -3.46014  3.75423
H  -1.30083 -3.09892  1.80773
C   0.36393 -2.97296  4.77169
H   1.63125 -1.34891  5.40978
H  -0.93727 -4.43029  3.85764
H   0.52774 -3.56256  5.66884
C  -0.29557 -0.58626  1.23035
H   0.50125  0.15042  1.12744
C  -4.65147  0.57688 -0.03463
C  -5.80805  0.65324 -0.81053
C  -5.91532 -0.04085 -2.02258
C  -4.86212 -0.82821 -2.49347
C  -3.70336 -0.90798 -1.72645
C  -3.60375 -0.21195 -0.50728
H  -4.56423  1.11775  0.90163
H  -6.63675  1.26407 -0.46713
H  -6.82603  0.03554 -2.60765
H  -4.94370 -1.35873 -3.43693

62
46trans
C   2.03118  1.46033 -0.40469
C   0.73232  1.94902 -0.46554
C   0.81299 -1.69215 -0.95540
H   2.82521  2.00737  0.09003
C   5.66442 -1.20955 -1.79076
H   6.20070 -2.14717 -1.79316
C   4.96218  0.95377 -1.89014
H   4.94311  2.02574 -2.02504
C   6.08048  0.08150 -2.06275
H   7.08546  0.37092 -2.33992
N   4.33473 -1.13576 -1.45228
C   3.89508  0.16126 -1.51774
C   3.29871 -2.10500 -1.14359
H   2.96110 -2.63253 -2.04251
H   3.64966 -2.84475 -0.41579
O   0.53584 -2.29549 -1.98192
O  -0.23461  1.33879 -1.05298
C   0.39198  3.25255  0.22921
C  -0.80492  3.89291 -0.13190
C   1.18231  3.84819  1.22715
C  -1.19108  5.09316  0.46483
H  -1.41047  3.41743 -0.89680
C   0.79468  5.04408  1.83150
H   2.10099  3.36549  1.54627
C  -0.39291  5.67565  1.45185
H  -2.11558  5.57724  0.15846
H   1.41988  5.48359  2.60495
H  -0.69207  6.60850  1.92242
C  -1.64502  0.09831  1.24164
C  -1.50649 -1.25864 -0.62903
H  -2.15523 -0.11515  2.18418
H  -1.58562  1.16983  1.04566
N  -0.27544 -1.33395 -0.11046
N  -2.34663 -0.54753  0.12124
S  -2.18190 -1.85375 -2.09954
C   2.42608  0.27651 -1.21947
C   2.17146 -1.21462 -0.57290
H   2.27553 -1.11927  0.50869
H   1.84104  0.27942 -2.15139
C   0.09804 -1.45286  2.36232
C   1.00891 -0.99140  3.32046
C  -0.51269 -2.70112  2.54718
C   1.29936 -1.75957  4.44970
H   1.49387 -0.02940  3.17620
C  -0.21879 -3.47058  3.67220
H  -1.21033 -3.08073  1.80507
C   0.68615 -3.00007  4.62735
H   2.00955 -1.39108  5.18390
H  -0.69357 -4.43870  3.80256
H   0.91513 -3.60134  5.50222
C  -0.22678 -0.56456  1.17786
H   0.52841  0.21749  1.06791
C  -4.69006  0.33031  0.10352
C  -5.87802  0.34837 -0.62535
C  -5.99086 -0.32910 -1.84745
C  -4.91230 -1.03934 -2.37705
C  -3.72112 -1.05964 -1.65594
C  -3.61566 -0.38336 -0.42656
H  -4.59794  0.85891  1.04615
H  -6.72849  0.90015 -0.23834
H  -6.92766 -0.29871 -2.39416
H  -4.99842 -1.55501 -3.32811

62
TS2trans
C   2.36726  1.67892 -0.61839
C   1.03859  2.03037 -0.56249
C   0.68337 -1.14668 -1.18576
H   3.15866  2.26041 -0.16194
C   5.63528 -1.67227 -1.39175
H   5.96018 -2.69931 -1.31232
C   5.42069  0.58583 -1.59471
H   5.65024  1.63335 -1.72958
C   6.34728 -0.50272 -1.58780
H   7.42142 -0.43385 -1.69751
N   4.31349 -1.31721 -1.26814
C   4.16771  0.04164 -1.39942
C   3.05581 -2.03557 -1.14620
H   2.74581 -2.46826 -2.10451
H   3.12242 -2.83650 -0.40215
O   0.38637 -1.55624 -2.29801
O   0.11564  1.28673 -1.09556
C   0.57879  3.26487  0.16853
C  -0.73108  3.72149 -0.05663
C   1.37551  3.97437  1.08373
C  -1.22464  4.85101  0.59743
H  -1.33722  3.17077 -0.76878
C   0.88348  5.10195  1.73995
H   2.38430  3.63363  1.29545
C  -0.41984  5.54782  1.50106
H  -2.23743  5.19297  0.39676
H   1.51763  5.63244  2.44599
H  -0.80101  6.42686  2.01381
C  -1.78828  0.08675  1.33543
C  -1.64452 -1.04839 -0.67171
H  -2.22002 -0.22447  2.28870
H  -1.81421  1.17483  1.23396
N  -0.39099 -1.07784 -0.22527
N  -2.50900 -0.52299  0.20848
S  -2.34851 -1.50640 -2.18016
C   2.71661  0.42714 -1.35157
C   2.08549 -0.90407 -0.71488
H   2.12892 -0.79566  0.36966
H   2.30286  0.46882 -2.37292
C   0.09116 -1.46095  2.20419
C   1.00819 -1.05666  3.18182
C  -0.43650 -2.75844  2.25896
C   1.38653 -1.93018  4.20326
H   1.43188 -0.05654  3.13743
C  -0.05535 -3.63238  3.27648
H  -1.13586 -3.09362  1.49766
C   0.85495 -3.21915  4.25264
H   2.10193 -1.60494  4.95261
H  -0.46600 -4.63744  3.30572
H   1.15243 -3.90189  5.04300
C  -0.33570 -0.46746  1.14096
H   0.35793  0.37018  1.09646
C  -4.92943  0.07942  0.42408
C  -6.15879  0.05304 -0.23430
C  -6.27887 -0.47769 -1.52521
C  -5.16667 -0.99156 -2.19594
C  -3.93530 -0.96718 -1.54707
C  -3.82221 -0.43841 -0.24714
H  -4.83378  0.49220  1.42275
H  -7.03561  0.45256  0.26493
H  -7.24711 -0.48753 -2.01495
H  -5.25988 -1.39341 -3.19989

32
21trans
C   0.08104 -0.81725 -0.32921
C   1.10092  0.05674 -0.25303
C  -0.36009  2.01993 -0.19182
H   0.25177 -1.88130 -0.22863
C  -4.67877 -0.51082  0.51087
H  -5.50879  0.07992  0.86917
C  -3.24158 -2.13330 -0.19302
H  -2.83841 -3.09326 -0.48350
C  -4.57414 -1.86484  0.24769
H  -5.36609 -2.59050  0.37288
N  -3.44981  0.04471  0.25981
C  -2.57016 -0.93004 -0.17071
C  -2.88620  1.39678  0.27254
H  -3.16919  1.96395 -0.62290
H  -3.20235  1.95817  1.15494
O  -0.49471  3.19930 -0.38623
O   0.87823  1.43758 -0.39007
C   2.53206 -0.24749 -0.06302
C   3.42796  0.75769  0.33794
C   3.02751 -1.54699 -0.27167
C   4.77552  0.46409  0.54339
H   3.06205  1.76711  0.48433
C   4.37263 -1.83602 -0.06197
H   2.36303 -2.33183 -0.61844
C   5.25357 -0.83201  0.34895
H   5.45297  1.25359  0.85557
H   4.73684 -2.84522 -0.23100
H   6.30404 -1.05802  0.50678
C  -1.28888 -0.25340 -0.56382
C  -1.39325  1.04113  0.28024
H  -1.11396  0.75738  1.30502
H  -1.36023  0.02686 -1.63259

62
(E)-45
C  -1.79394  2.61065  0.05195
C  -2.41741  1.34215  0.42295
C   2.05305  0.29393 -1.72917
H  -2.40234  3.50372 -0.02883
C   2.20680  4.94128 -0.96942
H   3.26899  5.09938 -1.09309
C  -0.02504  5.11604 -0.82275
H  -1.03785  5.49495 -0.83077
C   1.14606  5.83615 -1.09518
H   1.22820  6.88201 -1.35513
N   1.72670  3.71558 -0.63945
C   0.33718  3.78815 -0.54289
C   2.59144  2.51042 -0.44398
H   3.59323  2.93282 -0.29662
H   2.31548  2.07042  0.51406
O   1.99380 -0.42286 -2.76197
O  -1.76052  0.29200  0.53157
C  -3.89885  1.29561  0.67876
C  -4.50541  0.03161  0.76549
C  -4.69614  2.43833  0.85104
C  -5.87147 -0.08836  1.00235
H  -3.87667 -0.84325  0.64043
C  -6.06383  2.31851  1.09838
H  -4.25529  3.42844  0.81339
C  -6.65598  1.05652  1.16976
H  -6.32770 -1.07285  1.05733
H  -6.66660  3.21159  1.23626
H  -7.72231  0.96527  1.35671
C   0.57604 -1.42696  1.46301
C   0.71374 -1.51898 -0.83758
H   1.03402 -2.08471  2.20549
H  -0.32653 -0.95494  1.85666
N   1.42120 -0.43458 -0.55697
N   0.24171 -2.16134  0.24421
S   0.28772 -2.25145 -2.34592
C  -0.45586  2.65626 -0.19746
C   2.57835  1.55137 -1.58225
H   3.00500  1.92625 -2.50776
H   0.05628  1.70324 -0.13138
C   3.02679 -0.60539  1.36727
C   3.42517 -0.15696  2.63378
C   3.94025 -1.30773  0.57263
C   4.71049 -0.41964  3.10769
H   2.72723  0.40370  3.25221
C   5.22752 -1.56602  1.04674
H   3.65582 -1.63383 -0.42276
C   5.61496 -1.12784  2.31405
H   5.00664 -0.06454  4.09053
H   5.93023 -2.10563  0.41869
H   6.61825 -1.32904  2.67804
C   1.59410 -0.35634  0.92369
H   1.26395  0.62058  1.27837
C  -1.26635 -4.05485  0.87794
C  -2.04620 -5.09436  0.36737
C  -2.14765 -5.31137 -1.01181
C  -1.47147 -4.48818 -1.91716
C  -0.69734 -3.44419 -1.42002
C  -0.59629 -3.23830 -0.03139
H  -1.18660 -3.88420  1.94652
H  -2.58119 -5.74247  1.05443
H  -2.75983 -6.12616 -1.38525
H  -1.55352 -4.65720 -2.98671

62
TStrans(E)
C   0.48206  2.85157 -0.02894
C   1.48589  1.92948 -0.42882
C  -0.97100  0.31060  1.65116
H   0.73562  3.79144  0.44636
C  -4.20635  3.81719  0.00503
H  -5.21964  3.62353  0.32642
C  -2.24663  4.66603 -0.76344
H  -1.51025  5.31020 -1.22250
C  -3.64145  4.92103 -0.60781
H  -4.17034  5.81885 -0.89791
N  -3.20012  2.90700  0.21585
C  -2.00373  3.40797 -0.24296
C  -3.16029  1.60484  0.88087
H  -3.88363  1.60154  1.70576
H  -3.45740  0.80232  0.19453
O  -0.18095  0.18723  2.59654
O   1.22677  0.75324 -0.82542
C   2.93575  2.34273 -0.37971
C   3.91331  1.34187 -0.49098
C   3.35867  3.67535 -0.25198
C   5.27037  1.65646 -0.45649
H   3.57287  0.31900 -0.61131
C   4.71634  3.99374 -0.22180
H   2.62481  4.47265 -0.19701
C   5.67828  2.98568 -0.31941
H   6.01275  0.86646 -0.54011
H   5.02432  5.03182 -0.12791
H   6.73575  3.23516 -0.29512
C  -0.48413 -1.71698 -1.47792
C   0.23030 -1.52176  0.69640
H  -0.90135 -2.53437 -2.06785
H   0.06499 -1.00211 -2.09763
N  -0.87626 -0.77547  0.67858
N   0.42435 -2.21040 -0.43655
S   1.48616 -1.68790  1.86354
C  -0.86754  2.46521 -0.16486
C  -1.72908  1.49151  1.37458
H  -1.54827  2.18633  2.19273
H  -0.95075  1.63802 -0.87011
C  -2.85960 -1.79712 -0.47290
C  -3.82977 -1.69157 -1.47974
C  -3.08710 -2.66371  0.60187
C  -5.00087 -2.44611 -1.41915
H  -3.67083 -1.01030 -2.31271
C  -4.26166 -3.41638  0.66395
H  -2.35619 -2.74005  1.40072
C  -5.21898 -3.31260 -0.34590
H  -5.74537 -2.34983 -2.20387
H  -4.42825 -4.08139  1.50625
H  -6.13286 -3.89680 -0.29372
C  -1.57490 -0.99561 -0.61960
H  -1.79172 -0.03044 -1.07251
C   2.12613 -3.67789 -1.54029
C   3.35473 -4.31200 -1.35698
C   4.06118 -4.18868 -0.15326
C   3.55826 -3.41869  0.89746
C   2.33441 -2.77801  0.72105
C   1.62771 -2.91195 -0.48754
H   1.57811 -3.77161 -2.47186
H   3.76803 -4.91004 -2.16277
H   5.01444 -4.69371 -0.03520
H   4.11248 -3.31503  1.82508
