# Supplementary material for: Isothiourea-catalysed enantioselective pyrrolizine synthesis: synthetic and computational studies
Source: Org Biomol Chem. 2016 Jul 21;14(38):8957–65. doi: 10.1039/c6ob01557c (PMC5314687; doi:10.1039/c6ob01557c)
Supplement: Supplementary file 1 [file OB-014-C6OB01557C-s001.zip › geometries M06-2X.xyz]

62
(Z)-45
H   3.33461  4.23186 -0.35319
C   5.17620  3.09701 -0.90928
C   3.80625  3.31606 -0.68156
H   5.98590  3.79508 -0.75865
H  -1.85300  5.65736  2.71902
H  -4.11972  4.69893  3.00990
C  -3.39179  4.19127  2.38488
C  -2.11733  4.72860  2.22394
H  -0.19757  4.52049  1.29608
C  -1.17986  4.07947  1.42534
C  -1.51091  2.88504  0.78016
C  -2.79952  2.36052  0.93539
C  -3.73299  3.00572  1.73554
H  -4.72904  2.58917  1.84929
H  -3.04812  1.44648  0.40363
H   6.17476  1.22621 -1.63641
O  -0.98089  1.14463 -0.71252
H   1.24019  3.21147  0.59892
C   0.85936  2.49645 -0.12196
C  -0.55365  2.11758 -0.09101
C   1.70907  1.87861 -0.97844
H   1.28803  1.16140 -1.68033
C   3.12612  2.14996 -1.02540
C   5.29661  1.79778 -1.37181
N   4.06562  1.23353 -1.45217
C   3.81794 -0.18037 -1.83093
C   2.83052 -0.84818 -0.94019
H   3.03738 -0.94657  0.11717
H   3.43607 -0.21098 -2.85614
O   1.21225 -1.18286 -2.66550
C   1.62147 -1.18400 -1.48255
S  -1.38281 -1.65418 -2.51599
C  -2.99908 -1.55641 -1.76948
C  -2.92213 -1.42143 -0.37679
C  -4.05874 -1.26228  0.40735
N  -1.60471 -1.48236  0.05019
C  -0.70036 -1.56036 -0.93643
N   0.54385 -1.49395 -0.51209
C   0.55506 -1.15017  0.92585
H  -1.19261 -1.85661  2.08699
C  -0.96342 -1.12370  1.30941
H  -1.29730 -0.12761  1.61715
H   4.80942 -0.64760 -1.82207
H   0.98918 -0.14778  1.01060
C   1.34333 -2.13371  1.75870
C   2.11534 -1.67565  2.82445
C   2.79643 -2.57909  3.63646
C   2.71053 -3.94447  3.38246
C   1.94459 -4.40524  2.31314
C   1.26223 -3.50344  1.50434
H   2.19239 -0.60740  3.01085
H   3.40086 -2.21526  4.46098
H   3.24629 -4.64886  4.01040
H   1.88517 -5.46862  2.10513
H   0.67915 -3.85646  0.65746
H  -3.97928 -1.15347  1.48429
C  -5.29148 -1.24118 -0.23871
H  -6.19609 -1.11447  0.34614
C  -5.37993 -1.38501 -1.62508
H  -6.35176 -1.36838 -2.10583
C  -4.23470 -1.54213 -2.40305
H  -4.30520 -1.63980 -3.48145

62
TS1cis
H  -5.68136 -2.50848 -0.42980
C  -4.62616 -2.31515 -0.59872
C  -4.22568 -1.43810 -1.60380
H  -4.96892 -0.94267 -2.22154
C  -2.31130 -2.69702 -0.02296
H  -2.53428 -0.50973 -2.58549
C  -2.87275 -1.19070 -1.81080
H  -1.58040 -3.18540  0.61216
C  -1.89727 -1.81132 -1.02456
C  -3.66437 -2.94584  0.18846
H  -3.96870 -3.63564  0.97008
C  -0.45261 -1.43661 -1.27872
O  -0.24318 -0.50988 -2.09986
H   0.34025 -2.88799  0.14873
C  -0.61259  0.79819  0.78368
C  -2.72024  1.43880  0.14876
C  -3.00428  0.62392  1.25262
S  -1.52311 -0.02816  1.98961
C   0.57037 -2.11159 -0.56840
C   1.60225 -0.02445  1.18638
O   1.15508 -0.57943  2.18523
C   1.92159 -1.78077 -0.77443
C   2.77934 -0.32300  0.46031
H   2.10553 -1.19921 -1.67821
N   0.68950  0.88399  0.53361
C  -3.72647  2.05585 -0.58417
N  -1.35125  1.50135 -0.07204
C  -0.52311  2.15691 -1.08412
H  -0.62531  3.24303 -1.00261
H  -0.80438  1.79355 -2.07304
C   0.91363  1.67237 -0.70688
C   3.83628 -1.12933  1.16475
H   3.54517 -1.30482  2.20564
H   4.80785 -0.62506  1.14916
C   4.80285 -3.44971  0.67088
H   5.63659 -3.36213  1.35168
C   4.36401 -4.50511 -0.09962
N   3.94636 -2.40525  0.46665
C   2.95966 -2.77129 -0.40092
C   3.18767 -4.08003 -0.77418
H   2.58664 -4.64398 -1.47205
H   4.83847 -5.47317 -0.17295
H   3.12304  0.41129 -0.25971
C   1.90110  2.79558 -0.50872
H   1.24363  0.97602 -1.48099
C   1.84159  3.62668  0.61202
C   2.74222  4.67696  0.75120
C   3.70606  4.90709 -0.22958
C   3.76885  4.08149 -1.34762
C   2.86933  3.02731 -1.48456
H   1.09827  3.44062  1.38389
H   2.69707  5.31420  1.62833
H   4.41056  5.72454 -0.11700
H   4.52176  4.25098 -2.11023
H   2.92083  2.37377 -2.35167
H  -3.48803  2.67727 -1.44057
C  -5.03966  1.82958 -0.18705
H  -5.84846  2.29495 -0.73980
C  -5.33365  1.00834  0.90505
H  -6.36718  0.83977  1.18650
C  -4.31955  0.39383  1.63435
H  -4.54920 -0.25445  2.47320

62
46cis
H  -5.63593 -2.74271 -0.19301
C  -4.58950 -2.50721 -0.36456
C  -4.21707 -1.67603 -1.41803
H  -4.97514 -1.25856 -2.07522
C  -2.26315 -2.73250  0.25443
H  -2.55643 -0.71803 -2.43203
C  -2.87453 -1.37381 -1.62792
H  -1.51263 -3.12920  0.93093
C  -1.87554 -1.89876 -0.80155
C  -3.60479 -3.03346  0.47163
H  -3.88349 -3.68261  1.29709
C  -0.44985 -1.45208 -1.05343
O  -0.31332 -0.46185 -1.85928
H   0.43307 -2.94430  0.23553
C  -0.68204  0.95616  0.79222
C  -2.72099  1.53880 -0.04487
C  -3.09275  0.76120  1.05985
S  -1.67748  0.18292  1.95663
C   0.58338 -2.06907 -0.38386
C   1.43158 -0.02193  1.26000
O   1.04893 -0.40063  2.34268
C   1.98992 -1.60441 -0.61399
C   2.58427 -0.57270  0.48355
H   2.00752 -1.09467 -1.58460
N   0.64269  0.94929  0.58825
C  -3.66700  2.08270 -0.90554
N  -1.33883  1.63912 -0.13097
C  -0.43857  2.17597 -1.15425
H  -0.49462  3.26830 -1.15924
H  -0.70024  1.73162 -2.11440
C   0.95852  1.65997 -0.68503
C   3.55289 -1.37942  1.36606
H   3.05834 -1.70951  2.28507
H   4.44611 -0.80668  1.63015
C   4.78141 -3.52892  0.58606
H   5.53529 -3.56905  1.35753
C   4.50382 -4.37912 -0.46354
N   3.88073 -2.50244  0.51309
C   3.03165 -2.68442 -0.53983
C   3.39020 -3.84978 -1.17795
H   2.91357 -4.26959 -2.05080
H   5.05009 -5.28104 -0.70001
H   3.11666  0.23342 -0.03077
C   1.98348  2.74688 -0.47750
H   1.28005  0.90980 -1.40895
C   1.85465  3.67584  0.55810
C   2.79558  4.68748  0.71194
C   3.87159  4.78021 -0.17015
C   4.00526  3.85723 -1.20228
C   3.06398  2.84114 -1.35312
H   1.02013  3.59910  1.25193
H   2.69261  5.40338  1.52078
H   4.60686  5.56859 -0.04751
H   4.84430  3.92167 -1.88707
H   3.16804  2.11230 -2.15296
H  -3.36417  2.67022 -1.76521
C  -5.00414  1.82273 -0.63150
H  -5.76682  2.22499 -1.28913
C  -5.38202  1.04441  0.46775
H  -6.43277  0.84733  0.64861
C  -4.43126  0.50142  1.32496
H  -4.72177 -0.12441  2.16136

62
TS2cis
H   4.31902  5.25267 -0.39454
C   3.43422  4.62797 -0.46979
C   3.55491  3.25952 -0.69522
H   4.53875  2.80988 -0.80171
C   1.02913  4.39461 -0.44424
H   2.48856  1.39632 -0.96949
C   2.41677  2.46457 -0.79098
H   0.04892  4.84852 -0.33954
C   1.13808  3.01677 -0.66318
C   2.16427  5.19099 -0.34759
H   2.05887  6.25763 -0.17299
C  -0.04033  2.10110 -0.74884
O   0.21400  0.82293 -0.84937
H  -1.64887  3.53084 -0.48411
C   1.20586 -1.13487  0.65524
C   3.22575 -1.85383 -0.15609
C   3.63213 -0.97074  0.85289
S   2.24620 -0.21658  1.66835
C  -1.33327  2.50870 -0.64333
C  -0.77738  0.09173  0.91845
O  -0.28038  0.68191  1.85803
C  -2.35948  1.41718 -0.70125
C  -2.18623  0.31967  0.43771
H  -2.28168  0.88741 -1.66077
N  -0.12149 -1.16705  0.53767
C   4.14446 -2.53455 -0.94753
N   1.83954 -1.91328 -0.21947
C   0.90125 -2.51516 -1.16181
H   0.89397 -3.60297 -1.05099
H   1.17358 -2.24425 -2.18416
C  -0.45793 -1.88031 -0.72458
C  -3.08232  0.82826  1.58506
H  -2.52194  1.51820  2.22318
H  -3.48858  0.01696  2.19532
C  -5.36714  2.00629  1.14777
H  -5.83396  1.82838  2.10460
C  -5.80884  2.68437  0.03087
N  -4.12705  1.51540  0.85049
C  -3.76061  1.87642 -0.41445
C  -4.78902  2.60816 -0.96281
H  -4.81478  3.03517 -1.95431
H  -6.76869  3.17091 -0.06828
H  -2.60607 -0.61813  0.06083
C  -1.54317 -2.91233 -0.54070
H  -0.74368 -1.10286 -1.43903
C  -1.49603 -3.80108  0.53559
C  -2.47260 -4.77964  0.67884
C  -3.50366 -4.87819 -0.25435
C  -3.55775 -3.99182 -1.32533
C  -2.58009 -3.00898 -1.46718
H  -0.70004 -3.71123  1.27106
H  -2.43433 -5.46231  1.52137
H  -4.26781 -5.63992 -0.14023
H  -4.36466 -4.05759 -2.04756
H  -2.62832 -2.30517 -2.29440
H   3.81377 -3.21408 -1.72571
C   5.49380 -2.30662 -0.70450
H   6.23535 -2.82030 -1.30613
C   5.90939 -1.42580  0.29937
H   6.96853 -1.26556  0.46683
C   4.98442 -0.74739  1.08660
H   5.30742 -0.05764  1.85907

62
47cis
H  -0.52480  7.09221 -1.24750
C  -0.73179  6.03194 -1.14070
C   0.14634  5.21490 -0.43127
H   1.03549  5.64107  0.02330
C  -2.13907  4.12382 -1.58629
H   0.54521  3.20100  0.26512
C  -0.11344  3.85551 -0.29842
H  -3.01718  3.68819 -2.05402
C  -1.26439  3.30285 -0.86955
C  -1.87482  5.48284 -1.71770
H  -2.55617  6.11317 -2.28073
C  -1.53351  1.86379 -0.67660
O  -0.40932  1.09166 -0.56649
H  -3.64805  1.87247 -0.59194
C   1.99782 -0.39229  0.39753
C   4.24556 -0.60538 -0.08814
C   4.28181  0.23777  1.03170
S   2.64471  0.63276  1.63431
C  -2.73592  1.28777 -0.56740
C  -0.37986  0.24396  0.65643
O   0.04976  0.82236  1.68923
C  -2.79490 -0.19300 -0.27810
C  -1.69466 -0.56544  0.76362
H  -2.65971 -0.77516 -1.19952
N   0.77373 -0.75006  0.10757
C   5.40653 -1.02760 -0.72392
N   2.93199 -0.90650 -0.42419
C   2.30492 -1.75796 -1.42835
H   2.52895 -2.81130 -1.22900
H   2.64424 -1.49790 -2.43330
C   0.79027 -1.44223 -1.20349
C  -2.37981 -0.34785  2.12680
H  -2.26701  0.68907  2.45462
H  -1.98879 -1.00781  2.90376
C  -4.90224 -0.92583  2.50521
H  -4.89370 -1.03082  3.57945
C  -5.92978 -1.03177  1.58967
N  -3.76355 -0.66132  1.80191
C  -4.03960 -0.58274  0.46724
C  -5.38610 -0.80902  0.29090
H  -5.92083 -0.82240 -0.64739
H  -6.95936 -1.25984  1.82590
H  -1.47878 -1.63235  0.66229
C  -0.06989 -2.68248 -1.23070
H   0.43130 -0.71906 -1.94440
C   0.08536 -3.66270 -0.24618
C  -0.70455 -4.80512 -0.26387
C  -1.65442 -4.98115 -1.27020
C  -1.80880 -4.01217 -2.25536
C  -1.01743 -2.86424 -2.23490
H   0.80859 -3.51028  0.55192
H  -0.58711 -5.55598  0.51050
H  -2.27660 -5.86983 -1.27947
H  -2.55153 -4.14172 -3.03540
H  -1.14587 -2.09915 -2.99624
H   5.36258 -1.68033 -1.58934
C   6.62210 -0.58271 -0.21122
H   7.54476 -0.89747 -0.68644
C   6.67009  0.25994  0.90107
H   7.62896  0.59355  1.28181
C   5.49985  0.67912  1.53102
H   5.53736  1.33421  2.39531

62
TS3cis
H  -0.73537  7.09518 -1.34020
C  -0.90534  6.03176 -1.20385
C  -0.02028  5.27367 -0.44030
H   0.83704  5.74820  0.02703
C  -2.22336  4.05638 -1.62928
H   0.43670  3.30204  0.33164
C  -0.23246  3.91018 -0.26950
H  -3.06706  3.57240 -2.11225
C  -1.34249  3.29408 -0.85665
C  -2.00705  5.41948 -1.79790
H  -2.69287  6.00406 -2.40313
C  -1.56329  1.85224 -0.62638
O  -0.40791  1.14209 -0.41912
H  -3.67476  1.76402 -0.68671
C   2.02590 -0.39204  0.42236
C   4.27407 -0.52456 -0.12404
C   4.32076  0.26259  1.03633
S   2.69460  0.59029  1.69496
C  -2.74236  1.22227 -0.57924
C  -0.42539  0.29893  0.78002
O   0.02285  0.81457  1.81528
C  -2.76358 -0.25268 -0.25476
C  -1.70158 -0.55943  0.84429
H  -2.56789 -0.85215 -1.15380
N   0.81048 -0.76713  0.15473
C   5.43141 -0.88838 -0.80155
N   2.96223 -0.83448 -0.44937
C   2.33490 -1.68107 -1.45627
H   2.59350 -2.73244 -1.28705
H   2.63720 -1.39013 -2.46455
C   0.81927 -1.41198 -1.17636
C  -2.45407 -0.33803  2.17168
H  -2.39493  0.70847  2.48479
H  -2.07487 -0.96793  2.97857
C  -4.96990 -0.99027  2.45091
H  -5.00656 -1.07018  3.52669
C  -5.95083 -1.15143  1.49349
N  -3.80950 -0.70483  1.79231
C  -4.02761 -0.66620  0.44489
C  -5.35653 -0.94127  0.21485
H  -5.84720 -0.99606 -0.74576
H  -6.98222 -1.40731  1.68956
H  -1.43050 -1.61605  0.77916
C  -0.01232 -2.67120 -1.22532
H   0.42450 -0.67588 -1.88725
C   0.13747 -3.64626 -0.23494
C  -0.61636 -4.81257 -0.27919
C  -1.52510 -5.01770 -1.31695
C  -1.67550 -4.05293 -2.30716
C  -0.92044 -2.88182 -2.26032
H   0.82969 -3.47148  0.58552
H  -0.50238 -5.55979  0.49930
H  -2.11954 -5.92479 -1.34671
H  -2.38766 -4.20419 -3.11153
H  -1.04595 -2.12118 -3.02684
H   5.38286 -1.49771 -1.69778
C   6.64903 -0.44438 -0.29154
H   7.56700 -0.71577 -0.80129
C   6.70457  0.34194  0.86015
H   7.66411  0.67626  1.23846
C   5.53872  0.70449  1.53315
H   5.58006  1.31662  2.42816

30
24
C  -0.37710 -0.92916 -1.22428
C   0.42125  1.11372 -0.57912
H  -0.78329 -1.77933 -0.67111
H   0.00492 -1.27039 -2.19472
N  -0.68409  1.48845 -1.08559
N   0.66646 -0.24585 -0.48043
S   1.79485  2.03818  0.04329
C  -2.58860  0.04644 -0.41591
C  -3.67420 -0.73814 -0.81046
C  -2.57127  0.58426  0.87025
C  -4.72459 -0.98792  0.06700
H  -3.69850 -1.15162 -1.81640
C  -3.62164  0.33476  1.74969
H  -1.74040  1.21418  1.17148
C  -4.69899 -0.45219  1.35228
H  -5.56576 -1.59431 -0.25395
H  -3.59950  0.76077  2.74787
H  -5.51815 -0.64229  2.03836
C  -1.42130  0.23987 -1.36656
H  -1.80673  0.27321 -2.38999
C   2.49263 -1.87590 -0.04280
C   3.81148 -2.01141  0.39000
C   4.56750 -0.89996  0.75485
C   4.01971  0.38310  0.68683
C   2.71328  0.52460  0.25135
C   1.94623 -0.59939 -0.10644
H   1.89875 -2.74007 -0.32123
H   4.25110 -3.00166  0.44469
H   5.59005 -1.02637  1.09230
H   4.60705  1.25288  0.96213

32
21cis
H   5.82010 -1.62107 -0.56137
C   4.82388 -1.23321 -0.37496
C   4.61851  0.13713 -0.24517
H   5.45506  0.82333 -0.32807
C   2.46499 -1.61106 -0.04260
H   3.17920  1.70397  0.09099
C   3.34213  0.63684 -0.00818
H   1.62197 -2.29338 -0.00276
C   2.25522 -0.23566  0.10771
C   3.74187 -2.10545 -0.27565
H   3.89086 -3.17380 -0.39429
C   0.90501  0.29316  0.38949
O   0.80268  1.63013  0.02786
H   0.07190 -1.39883  1.28310
C  -0.09546 -0.37673  0.96562
C  -0.38094  2.29821  0.08410
O  -0.38719  3.48366 -0.08943
C  -1.46291  0.21640  1.17205
C  -1.62853  1.47109  0.27970
H  -1.62779  0.45280  2.22913
C  -2.14386  0.91731 -1.07622
H  -1.31576  0.63176 -1.73703
H  -2.78126  1.63583 -1.59501
C  -3.78812 -1.10370 -1.19668
H  -4.19470 -0.93481 -2.18200
C  -4.03543 -2.09371 -0.26922
N  -2.88106 -0.24985 -0.63603
C  -2.53740 -0.67977  0.61484
C  -3.23862 -1.83111  0.88374
H  -3.20167 -2.41288  1.79268
H  -4.73056 -2.91061 -0.39670
H  -2.38602  2.13782  0.69454

62
TS1trans
C   1.40854  1.89966 -0.13653
C  -0.00731  1.98635 -0.12701
C   1.31016 -1.48706 -1.20996
H   2.00960  2.43886  0.58554
C   5.58142  0.72554 -1.85918
H   6.37809  0.02108 -2.04762
C   4.26095  2.51512 -1.47011
H   3.89065  3.52364 -1.35851
C   5.58146  2.10373 -1.79657
H   6.43848  2.74185 -1.95628
N   4.31262  0.30046 -1.59193
C   3.49981  1.36907 -1.35682
C   3.74725 -1.03986 -1.47274
H   3.51584 -1.44957 -2.46134
H   4.48527 -1.68839 -0.98793
O   1.08889 -1.84143 -2.36580
O  -0.75010  1.24957 -0.81571
C  -0.68585  2.97435  0.79773
C  -2.08243  2.92921  0.87654
C  -0.00208  3.91622  1.57283
C  -2.77831  3.78387  1.72413
H  -2.59932  2.21442  0.24224
C  -0.69681  4.77327  2.42107
H   1.07713  3.99825  1.50514
C  -2.08563  4.70678  2.50447
H  -3.86230  3.73701  1.77179
H  -0.15171  5.50067  3.01458
H  -2.62497  5.37708  3.16656
C  -1.40980 -0.73135  1.30274
C  -1.05999 -1.43599 -0.86511
H  -1.81595 -1.36605  2.09487
H  -1.60530  0.32340  1.51252
N   0.15305 -1.49945 -0.33469
N  -1.99663 -1.08774  0.01370
S  -1.63553 -1.63521 -2.47469
C   2.06771  1.11218 -1.09734
C   2.48122 -0.90216 -0.67018
H   2.59283 -0.88333  0.40862
H   1.45966  0.84085 -1.96275
C   0.69933 -1.99777  2.04078
C   1.55969 -1.54623  3.03971
C   0.36453 -3.35177  1.97904
C   2.07892 -2.43806  3.97557
H   1.82885 -0.49334  3.07728
C   0.88577 -4.24289  2.91047
H  -0.29439 -3.70830  1.19063
C   1.74218 -3.78639  3.91138
H   2.75172 -2.07925  4.74744
H   0.62796 -5.29548  2.85423
H   2.15000 -4.48396  4.63555
C   0.11014 -1.00666  1.06590
H   0.66341 -0.06473  1.10096
C  -4.39269 -0.41674  0.11708
C  -5.54850 -0.26685 -0.64078
C  -5.55971 -0.55995 -2.00770
C  -4.40970 -1.00210 -2.65544
C  -3.24818 -1.14674 -1.90731
C  -3.24886 -0.86098 -0.53631
H  -4.37291 -0.18776  1.17742
H  -6.45552  0.08485 -0.16160
H  -6.47520 -0.43511 -2.57505
H  -4.41612 -1.21613 -3.71887

62
46trans
C   1.56637  1.86015 -0.12101
C   0.19120  1.91209 -0.15865
C   1.13549 -1.24710 -1.30712
H   2.15963  2.51504  0.50552
C   5.76995  0.45226 -1.74054
H   6.49855 -0.32133 -1.92991
C   4.61369  2.36757 -1.35031
H   4.36093  3.40752 -1.20710
C   5.90099  1.82052 -1.63199
H   6.82672  2.36959 -1.72842
N   4.45129  0.16252 -1.52313
C   3.74114  1.30613 -1.29728
C   3.63723 -1.03619 -1.55685
H   3.39695 -1.32877 -2.58455
H   4.13349 -1.86982 -1.05255
O   0.95896 -1.62248 -2.44424
O  -0.53412  1.18290 -0.92548
C  -0.55768  2.80389  0.80746
C  -1.91229  3.04725  0.54908
C   0.00273  3.33920  1.97295
C  -2.67847  3.82159  1.41501
H  -2.33436  2.60547 -0.34844
C  -0.76208  4.11292  2.84103
H   1.04136  3.13208  2.21203
C  -2.10568  4.36001  2.56529
H  -3.72500  4.00991  1.19137
H  -0.31062  4.51834  3.74178
H  -2.70112  4.96321  3.24379
C  -1.44963 -0.57535  1.27605
C  -1.18297 -1.34369 -0.87946
H  -1.85843 -1.15047  2.11072
H  -1.60552  0.49772  1.41552
N   0.06252 -1.41204 -0.38635
N  -2.08142 -0.98139  0.02159
S  -1.80656 -1.55174 -2.46457
C   2.28055  1.00777 -1.11977
C   2.37241 -0.56401 -0.81508
H   2.50717 -0.69610  0.26117
H   1.75950  1.08337 -2.08759
C   0.62996 -1.91989  1.97700
C   1.62758 -1.52218  2.86520
C   0.16823 -3.23793  2.00286
C   2.15808 -2.43202  3.77799
H   1.98828 -0.49639  2.83475
C   0.69783 -4.14625  2.91188
H  -0.60133 -3.55418  1.30143
C   1.69320 -3.74275  3.80178
H   2.93588 -2.11557  4.46506
H   0.33838 -5.17000  2.92644
H   2.10674 -4.45331  4.50994
C   0.05104 -0.90756  1.02046
H   0.62754  0.02134  1.05023
C  -4.45607 -0.24836  0.18553
C  -5.62803 -0.08235 -0.54036
C  -5.68768 -0.39610 -1.90336
C  -4.57031 -0.87164 -2.58025
C  -3.39076 -1.03209 -1.86171
C  -3.34406 -0.73210 -0.49549
H  -4.39616  0.00341  1.23883
H  -6.51121  0.30107 -0.04166
H  -6.61721 -0.25709 -2.44385
H  -4.61229 -1.09699 -3.64034

62
TS2trans
C   1.95842  2.01022 -0.70946
C   0.59788  1.99724 -0.65784
C   0.73481 -0.90157 -1.29774
H   2.58700  2.71027 -0.17441
C   5.71589 -0.81226 -1.39655
H   6.16278 -1.79253 -1.32904
C   5.22659  1.40017 -1.54209
H   5.32419  2.47200 -1.63174
C   6.28146  0.43988 -1.51265
H   7.34116  0.64638 -1.55825
N   4.36158 -0.63352 -1.34228
C   4.05075  0.69489 -1.43830
C   3.19985 -1.50486 -1.28696
H   2.96417 -1.92183 -2.27251
H   3.34542 -2.31917 -0.57122
O   0.47226 -1.33599 -2.40148
O  -0.08774  1.05501 -1.24659
C  -0.19449  2.95627  0.18135
C  -1.55709  2.69564  0.37176
C   0.36050  4.07547  0.81265
C  -2.33672  3.50884  1.19064
H  -1.98588  1.85050 -0.15990
C  -0.41730  4.89106  1.62698
H   1.40705  4.31683  0.65612
C  -1.76839  4.60867  1.82736
H  -3.39398  3.29163  1.31992
H   0.03182  5.75592  2.10597
H  -2.37260  5.24832  2.46301
C  -1.69756 -0.60066  1.56989
C  -1.52163 -1.18244 -0.65271
H  -1.91835 -1.38524  2.30004
H  -1.99057  0.37787  1.95920
N  -0.25589 -1.20280 -0.24545
N  -2.38701 -0.87423  0.31213
S  -2.24524 -1.43685 -2.19236
C   2.56125  0.86702 -1.45663
C   2.11113 -0.50953 -0.84323
H   2.16195 -0.40094  0.24132
H   2.19227  0.86295 -2.49537
C   0.68085 -1.39925  2.06616
C   1.58165 -0.71426  2.88040
C   0.59482 -2.79032  2.14710
C   2.38409 -1.41289  3.77889
H   1.66520  0.36649  2.79092
C   1.39947 -3.48781  3.04153
H  -0.09172 -3.32604  1.49573
C   2.29253 -2.79905  3.86075
H   3.08760 -0.87401  4.40470
H   1.33462 -4.56965  3.09654
H   2.92213 -3.34542  4.55537
C  -0.20385 -0.62087  1.12485
H   0.15391  0.40736  1.02442
C  -4.82638 -0.52448  0.69565
C  -6.06895 -0.53051  0.07292
C  -6.19464 -0.83156 -1.28694
C  -5.07827 -1.13070 -2.06208
C  -3.83105 -1.12881 -1.44853
C  -3.71659 -0.82924 -0.08460
H  -4.71813 -0.28906  1.74901
H  -6.95408 -0.29437  0.65296
H  -7.17605 -0.82844 -1.74782
H  -5.17713 -1.35441 -3.11891

62
47trans
C  -2.94071  0.35191 -1.27278
C  -2.19497 -0.76335 -1.21612
C  -0.05254  0.50499 -1.08025
H  -4.01977  0.29193 -1.33976
C  -2.20353  4.84800  0.27776
H  -1.54984  5.54794  0.77594
C  -3.91405  3.71057 -0.69056
H  -4.88995  3.45263 -1.07453
C  -3.54299  4.92587 -0.04119
H  -4.19184  5.76147  0.17894
N  -1.76117  3.62645 -0.14333
C  -2.78371  2.92975 -0.73515
C  -0.48239  2.91876 -0.15610
H   0.14960  3.24452 -0.99035
H   0.05051  3.05444  0.78970
O   0.56991  0.88764 -2.09994
O  -0.82735 -0.77190 -1.20658
C  -2.74712 -2.13699 -1.15618
C  -1.98731 -3.21917 -1.61410
C  -4.00726 -2.38410 -0.59778
C  -2.48863 -4.51541 -1.53687
H  -1.00743 -3.02614 -2.03724
C  -4.50647 -3.67939 -0.52499
H  -4.58322 -1.55554 -0.19683
C  -3.74939 -4.75094 -0.99520
H  -1.89240 -5.34532 -1.90366
H  -5.48432 -3.85439 -0.08694
H  -4.13774 -5.76239 -0.93193
C   2.25160 -1.28012  1.60642
C   2.28167 -0.00290 -0.30298
H   2.38962 -0.69521  2.52338
H   2.50145 -2.32431  1.80140
N   1.01536 -0.04828 -0.00110
N   3.06602 -0.72527  0.52668
S   3.15566  0.81697 -1.55419
C  -2.20982  1.65593 -1.28264
C  -0.97435  1.48904 -0.37620
H  -1.32837  1.08398  0.57717
H  -1.83642  1.85340 -2.30138
C  -0.26271 -0.79526  2.00444
C  -1.44746 -1.52790  1.97127
C  -0.13829  0.27469  2.89399
C  -2.50129 -1.19685  2.81894
H  -1.55773 -2.33834  1.25530
C  -1.18891  0.60378  3.74271
H   0.76868  0.87517  2.90042
C  -2.37313 -0.13201  3.70506
H  -3.42413 -1.76603  2.77238
H  -1.09156  1.44183  4.42501
H  -3.19657  0.13387  4.35970
C   0.82426 -1.11628  1.01263
H   0.54324 -2.02013  0.46050
C   5.47154 -1.11995  1.05872
C   6.77352 -0.83592  0.65509
C   7.02291 -0.02671 -0.45445
C   5.97320  0.52331 -1.18822
C   4.67138  0.25499 -0.78869
C   4.43147 -0.56639  0.32283
H   5.26958 -1.75202  1.91707
H   7.60454 -1.25365  1.21290
H   8.04541  0.17978 -0.75039
H   6.16899  1.15326 -2.04985

62
TS3trans
C  -2.97992  0.33970 -1.24492
C  -2.17993 -0.73778 -1.27927
C  -0.09737  0.61011 -1.17959
H  -4.05707  0.23333 -1.22473
C  -2.35552  4.80932  0.41820
H  -1.70937  5.51726  0.91486
C  -4.05962  3.63873 -0.52156
H  -5.03985  3.35491 -0.87488
C  -3.70927  4.84422  0.15655
H  -4.38006  5.64504  0.43262
N  -1.88382  3.62225 -0.06456
C  -2.90258  2.90619 -0.63982
C  -0.57907  2.96934 -0.15622
H   0.00508  3.35107 -1.00134
H  -0.01183  3.09145  0.77108
O   0.56227  1.04261 -2.13948
O  -0.81514 -0.66623 -1.38464
C  -2.64844 -2.14111 -1.21891
C  -1.84563 -3.17215 -1.71862
C  -3.86650 -2.46774 -0.61003
C  -2.26133 -4.49772 -1.62582
H  -0.89921 -2.91807 -2.18352
C  -4.28040 -3.79148 -0.52239
H  -4.47402 -1.67992 -0.17530
C  -3.47900 -4.81308 -1.02964
H  -1.63130 -5.28694 -2.02436
H  -5.22554 -4.02822 -0.04358
H  -3.80026 -5.84701 -0.95481
C   2.22427 -1.36790  1.49260
C   2.26980  0.06695 -0.29913
H   2.34673 -0.86432  2.45911
H   2.47120 -2.42552  1.60072
N   1.00214 -0.00938 -0.03331
N   3.05236 -0.72306  0.47663
S   3.17132  1.00335 -1.45377
C  -2.30581  1.67452 -1.25449
C  -1.02363  1.53055 -0.40901
H  -1.32038  1.07436  0.54026
H  -1.99433  1.91472 -2.28512
C  -0.27936 -0.89201  1.91289
C  -1.41936 -1.69243  1.91895
C  -0.18102  0.17453  2.81046
C  -2.45653 -1.42964  2.81113
H  -1.50809 -2.50731  1.20513
C  -1.21447  0.43639  3.70177
H   0.69408  0.82072  2.78878
C  -2.35532 -0.36670  3.70236
H  -3.34572 -2.05173  2.79587
H  -1.13844  1.27267  4.38893
H  -3.16563 -0.15515  4.39234
C   0.80318 -1.14752  0.89658
H   0.51454 -2.00860  0.28198
C   5.44994 -1.12950  1.03194
C   6.75709 -0.79340  0.68782
C   7.02110  0.11370 -0.33901
C   5.98013  0.71293 -1.04717
C   4.67413  0.39258 -0.70510
C   4.41802 -0.52764  0.32268
H   5.23886 -1.83868  1.82536
H   7.58048 -1.24859  1.22734
H   8.04702  0.35902 -0.59001
H   6.18463  1.42043 -1.84408

32
21trans
C   0.08494 -0.81464 -0.33381
C   1.09250  0.06517 -0.26337
C  -0.35892  2.00743 -0.20634
H   0.26181 -1.87545 -0.21299
C  -4.64993 -0.50955  0.52529
H  -5.47660  0.08564  0.88203
C  -3.21971 -2.13200 -0.17064
H  -2.81418 -3.09173 -0.45428
C  -4.54581 -1.86217  0.27950
H  -5.33408 -2.58707  0.42039
N  -3.43091  0.04318  0.25409
C  -2.55741 -0.92892 -0.17123
C  -2.86809  1.39153  0.25983
H  -3.13984  1.94731 -0.64491
H  -3.18834  1.95772  1.13597
O  -0.50910  3.17632 -0.41253
O   0.87264  1.43523 -0.40823
C   2.52304 -0.23892 -0.06545
C   3.39780  0.74898  0.39814
C   3.02067 -1.51962 -0.33157
C   4.73950  0.45101  0.61344
H   3.01986  1.74784  0.58390
C   4.36001 -1.81357 -0.11218
H   2.36215 -2.28245 -0.73412
C   5.22398 -0.82937  0.36423
H   5.40850  1.22452  0.97629
H   4.73375 -2.80972 -0.32557
H   6.27160 -1.05802  0.53069
C  -1.28149 -0.25153 -0.56963
C  -1.38359  1.03095  0.27784
H  -1.10343  0.74481  1.30062
H  -1.35812  0.03316 -1.63489

62
(E)-45
C   1.24291  2.47282 -0.53495
C   1.90380  1.24404 -0.98315
C  -2.15343  0.68838  1.30496
H   1.81439  3.23388 -0.01547
C  -2.80689  4.84985 -0.12026
H  -3.87525  4.97292 -0.01064
C  -0.57762  5.06571 -0.18114
H   0.42510  5.46946 -0.18463
C  -1.77626  5.76760  0.02150
H  -1.89113  6.81970  0.23452
N  -2.28503  3.63887 -0.42414
C  -0.90660  3.73797 -0.44956
C  -3.05306  2.37112 -0.40978
H  -4.07379  2.65738 -0.68558
H  -2.66696  1.76239 -1.22945
O  -1.80600  0.27985  2.42968
O   1.34967  0.43594 -1.72928
C   3.29321  0.94768 -0.50520
C   4.06960  0.06032 -1.25438
C   3.79882  1.46894  0.68925
C   5.34868 -0.27921 -0.83235
H   3.64305 -0.35846 -2.16008
C   5.07101  1.10765  1.12426
H   3.18841  2.13144  1.29539
C   5.85015  0.24162  0.35961
H   5.95125 -0.96141 -1.42409
H   5.45587  1.50513  2.05800
H   6.84673 -0.02944  0.69426
C  -0.90492 -1.55193 -1.59709
C  -0.37679 -0.76395  0.47690
H  -1.16351 -2.53218 -2.00089
H  -0.42155 -0.91908 -2.34787
N  -1.49676 -0.12885  0.19236
N  -0.01090 -1.66351 -0.44690
S   0.73041 -0.60974  1.78940
C  -0.08193  2.61241 -0.76530
C  -2.99768  1.68592  0.91074
H  -3.48242  2.19872  1.73459
H  -0.56053  1.76224 -1.24661
C  -3.17367 -1.85417 -0.46282
C  -3.98116 -2.45983 -1.42908
C  -3.31268 -2.21378  0.87739
C  -4.91178 -3.42577 -1.06629
H  -3.88205 -2.16967 -2.47348
C  -4.25058 -3.18091  1.23617
H  -2.71938 -1.72379  1.64606
C  -5.04598 -3.79045  0.27197
H  -5.53587 -3.88784 -1.82453
H  -4.36016 -3.45102  2.28143
H  -5.77431 -4.54148  0.56073
C  -2.13098 -0.85518 -0.93333
H  -2.58319 -0.15345 -1.63625
C   1.97289 -3.02256 -1.11995
C   3.25148 -3.41060 -0.73104
C   3.81494 -2.95289  0.46266
C   3.11479 -2.08602  1.29672
C   1.84135 -1.69062  0.91175
C   1.27646 -2.16131 -0.28147
H   1.53146 -3.37203 -2.04699
H   3.81976 -4.07815 -1.36988
H   4.81838 -3.25954  0.73693
H   3.56008 -1.70890  2.21141

62
TS1trans (E)
C   0.12782  2.70550 -0.31183
C   1.15672  1.77236 -0.62630
C  -1.02459  0.46146  1.51133
H   0.34886  3.66185  0.14396
C  -4.62962  3.29287 -0.47953
H  -5.62662  3.02104 -0.16548
C  -2.74607  4.27350 -1.25768
H  -2.05812  4.94902 -1.74416
C  -4.16083  4.39945 -1.15422
H  -4.76608  5.21650 -1.51907
N  -3.55368  2.50396 -0.18367
C  -2.40264  3.08928 -0.64384
C  -3.42875  1.28216  0.61542
H  -4.20625  1.29751  1.38816
H  -3.60496  0.39029  0.00319
O  -0.10666  0.69283  2.30039
O   0.95120  0.67749 -1.20924
C   2.57877  2.06084 -0.22609
C   3.59366  1.31196 -0.83021
C   2.91512  2.96477  0.78488
C   4.92056  1.47947 -0.45097
H   3.30972  0.59238 -1.59226
C   4.24287  3.13029  1.16952
H   2.13252  3.51248  1.29893
C   5.24937  2.39156  0.55096
H   5.69947  0.89668 -0.93475
H   4.49130  3.82991  1.96160
H   6.28434  2.52387  0.85159
C  -0.46112 -1.90629 -1.34446
C   0.45378 -1.19714  0.63553
H  -0.77697 -2.89162 -1.69180
H  -0.15451 -1.25967 -2.17082
N  -0.79184 -0.72849  0.69926
N   0.65728 -2.00073 -0.40993
S   1.86432 -0.84846  1.55228
C  -1.18419  2.27190 -0.49622
C  -2.04361  1.38307  1.19606
H  -1.96326  2.21559  1.89055
H  -1.21074  1.36610 -1.10157
C  -2.67538 -2.16381 -0.06891
C  -3.74460 -2.32646 -0.95251
C  -2.64788 -2.89408  1.11789
C  -4.77273 -3.21510 -0.65821
H  -3.77416 -1.74573 -1.87202
C  -3.67987 -3.78212  1.41333
H  -1.82876 -2.75599  1.81751
C  -4.74085 -3.94575  0.52740
H  -5.60158 -3.32984 -1.34891
H  -3.65562 -4.34388  2.34137
H  -5.54496 -4.63511  0.76287
C  -1.55397 -1.22726 -0.46318
H  -1.96158 -0.37561 -1.00824
C   2.52788 -3.02061 -1.70371
C   3.90588 -3.20254 -1.73020
C   4.72198 -2.69441 -0.71434
C   4.17984 -1.98484  0.35262
C   2.80307 -1.79805  0.38405
C   1.99408 -2.30947 -0.63534
H   1.88885 -3.40641 -2.49060
H   4.35426 -3.74421 -2.55579
H   5.79457 -2.84661 -0.76225
H   4.81429 -1.56406  1.12543

62
46trans(E)
C   0.18534  2.55335 -0.02914
C   1.15529  1.67951 -0.46540
C  -1.11950  0.35232  1.56872
H   0.41504  3.49342  0.45658
C  -4.54497  3.48247 -0.47597
H  -5.56438  3.31041 -0.16510
C  -2.57774  4.24080 -1.32560
H  -1.84336  4.82594 -1.85811
C  -3.98550  4.47070 -1.25610
H  -4.52677  5.28454 -1.71713
N  -3.51954  2.67178 -0.06767
C  -2.32571  3.11655 -0.57947
C  -3.41029  1.46104  0.73114
H  -4.05023  1.50608  1.61592
H  -3.68682  0.56941  0.15168
O  -0.53548  0.34335  2.62619
O   0.91892  0.56958 -1.08009
C   2.61250  1.96863 -0.19421
C   3.56613  1.20291 -0.87272
C   3.06093  2.90405  0.74570
C   4.92704  1.37584 -0.63585
H   3.20162  0.46505 -1.58094
C   4.42022  3.07889  0.98569
H   2.34050  3.48405  1.31333
C   5.36142  2.31585  0.29554
H   5.65006  0.77221 -1.17861
H   4.74815  3.80772  1.72123
H   6.42175  2.45345  0.48533
C  -0.44456 -1.83703 -1.38391
C   0.40265 -1.22462  0.65220
H  -0.76446 -2.79840 -1.78906
H  -0.07481 -1.15003 -2.14810
N  -0.84396 -0.73177  0.68261
N   0.62687 -2.00725 -0.39856
S   1.76137 -0.94906  1.66172
C  -1.23557  2.14790 -0.21493
C  -1.90929  1.52862  1.07069
H  -1.79024  2.26317  1.87214
H  -1.19647  1.37935 -0.99704
C  -2.70279 -2.11581 -0.19011
C  -3.84168 -2.11976 -0.99710
C  -2.61128 -3.01550  0.87289
C  -4.87595 -3.01803 -0.75025
H  -3.92017 -1.41235 -1.81955
C  -3.64709 -3.91083  1.12112
H  -1.73536 -3.00852  1.51577
C  -4.77898 -3.91584  0.30918
H  -5.75932 -3.01046 -1.38008
H  -3.57102 -4.60426  1.95218
H  -5.58603 -4.61367  0.50631
C  -1.56820 -1.17437 -0.53055
H  -1.95360 -0.30310 -1.05968
C   2.55769 -2.90180 -1.69666
C   3.94099 -3.03708 -1.70340
C   4.72115 -2.55487 -0.64737
C   4.13782 -1.91750  0.44272
C   2.75638 -1.77563  0.44937
C   1.98033 -2.26142 -0.60719
H   1.94702 -3.26360 -2.51664
H   4.42244 -3.52022 -2.54635
H   5.79922 -2.66522 -0.68333
H   4.74354 -1.50874  1.24403

62
TS2trans(E)
C  -1.45129  2.62062 -0.22329
C  -0.10765  2.44183 -0.41786
C  -0.57183 -0.04491  1.45960
H  -1.91523  3.58419 -0.05740
C  -5.55928  0.44656  0.93596
H  -6.10349 -0.26865  1.53381
C  -4.84387  2.14500 -0.39225
H  -4.82831  3.00533 -1.04445
C  -5.99132  1.50218  0.16198
H  -7.02232  1.79369  0.02158
N  -4.19286  0.43912  0.87000
C  -3.74730  1.45724  0.06915
C  -3.13424 -0.38895  1.42071
H  -3.31588 -0.62420  2.47281
H  -3.03090 -1.32764  0.86191
O   0.04865  0.16048  2.48154
O   0.42954  1.26224 -0.46332
C   0.82004  3.61644 -0.53003
C   2.18409  3.40674 -0.30986
C   0.38728  4.90521 -0.85861
C   3.09058  4.45879 -0.38942
H   2.50266  2.39547 -0.07861
C   1.29147  5.95885 -0.94116
H  -0.66329  5.07705 -1.07191
C   2.64753  5.74156 -0.70305
H   4.14684  4.27956 -0.20831
H   0.93916  6.95264 -1.20178
H   3.35293  6.56430 -0.77016
C   0.94521 -1.56270 -1.54958
C   1.31805 -1.21794  0.68855
H   0.94690 -2.46917 -2.15709
H   1.21238 -0.67566 -2.13086
N   0.00277 -1.02799  0.57912
N   1.87980 -1.67488 -0.42891
S   2.42918 -0.92301  1.96689
C  -2.25489  1.37450 -0.07758
C  -1.92955  0.56056  1.23093
H  -1.98169  1.30068  2.03411
H  -2.06699  0.72948 -0.94637
C  -1.34146 -2.52970 -0.87114
C  -2.55164 -2.42717 -1.55663
C  -1.00420 -3.73198 -0.24457
C  -3.41830 -3.51685 -1.61537
H  -2.82606 -1.48575 -2.02673
C  -1.86778 -4.81924 -0.30379
H  -0.06679 -3.81163  0.30247
C  -3.07700 -4.71199 -0.99023
H  -4.36286 -3.42563 -2.14120
H  -1.60246 -5.74880  0.18916
H  -3.75363 -5.55925 -1.03103
C  -0.40915 -1.34572 -0.81947
H  -0.85284 -0.44481 -1.22772
C   4.11560 -2.23144 -1.38458
C   5.47130 -2.30695 -1.09049
C   5.95648 -1.97853  0.18001
C   5.09702 -1.55722  1.18903
C   3.73898 -1.47636  0.90194
C   3.26067 -1.81519 -0.36938
H   3.73191 -2.48258 -2.36743
H   6.16385 -2.62587 -1.86149
H   7.01944 -2.04801  0.38174
H   5.47504 -1.29133  2.17037
